# Supplementary material for: The pharmacological and clinical aspects behind dose loading of biological disease modifying anti-rheumatic drugs (bDMARDs) in auto-immune rheumatic diseases (AIRDs): rationale and systematic narrative review of clinical evidence
Source: BMC Rheumatol. 2020 Jul 28;4:37. doi: 10.1186/s41927-020-00130-x (PMC7385956; doi:10.1186/s41927-020-00130-x)
Supplement: Supplementary file 1 — Additional file 1. [file 41927_2020_130_MOESM1_ESM.zip]

Archive with 1 entries (1 files):
- Geurts et al._Appendix A.docx
